# Supplementary material for: A fruit firmness QTL identified on linkage group 4 in sweet cherry (Prunus avium L.) is associated with domesticated and bred germplasm
Source: Sci Rep. 2019 Mar 21;9:5008. doi: 10.1038/s41598-019-41484-8 (PMC6428808; doi:10.1038/s41598-019-41484-8)
Supplement: Supplementary file 2 — Dataset1 [file 41598_2019_41484_MOESM2_ESM.xlsx]

## Sheet: Table S5
Title: A fruit firmness QTL identified on linkage group 4 in sweet cherry (Prunus avium L.) is associated with domesticated and bred germplasm
Author list: Lichun Cai1, José Quero-García2, Teresa Barreneche2, Elisabeth Dirlewanger2, Christopher Saski3, Amy Iezzoni1,*
1Department of Horticulture, Michigan State University, East Lansing, MI, 48824, USA
2UMR 1332 BFP, INRA, Université de Bordeaux, F-33140 Villenave d’Ornon, France
3Department of Plant and Environmental Sciences, Clemson University, Clemson, SC, 29634, USA
* Correspondence: iezzoni@msu.edu
Table S5. Genes located in the QTL interval of qP-FF4.1 in sweet cherry with the gene annotation and the corresponding Blast2GO analysis. The cherry gene sequences were also blasted to peach and tomato genomes. Genes are ordered according to their physical positions and candidate genes are highlighted in yellow.
Cherry genes	Gene Start	Gene Stop	Cherry annotation	Blast2go description	P-value	Peach genes	Gene Start	Gene Stop	Peach annotation	Tomato annotation	Tomato genes
Pav_sc0003492.1_g430.1.mk	13026722	13045685	glutamate receptor 2.8-like	glutamate receptor 2.8-like	0	Prupe.4G171900.1	10182758	10186758	Ionotropic glutamate receptor	NA	NA	NA
Pav_sc0003492.1_g420.1.mk	13046232	13048448	transcription factor RF2b-like isoform X2	basic leucine zipper 61-like	3.50938e-177	Prupe.4G172000.2	10186976	10189910	Basic-leucine zipper domain	Polynucleotidyl transferase ribonuclease H-like superfamily protein	Solyc07g062750.3	Solyc07g062750
Pav_sc0003492.1_g410.1.mk	13052414	13056526	homogentisate 1,2-dioxygenase	homogentisate 1,2-dioxygenase	0	Prupe.4G172100.1	10193600	10196933	Homogentisate 1,2-dioxygenase	Peroxidase (AHRD V3.3 *** K4CA23_SOLLC)	Solyc06g076630.3	Solyc06g076630
Pav_sc0003492.1_g400.1.mk	13058206	13064089	uncharacterized protein LOC103326043	putative tetratricopeptide-like helical domain-containing protein	0	Prupe.4G172200.1	10199682	10206044	Tetratricopeptide-like helical domain	NA	NA	NA
Pav_sc0003492.1_g390.1.mk	13066336	13068293	ras-related protein RABA1f-like	ras-related protein RABA1f	3.73022e-158	Prupe.4G172300.1	10208698	10210752	Small GTPase superfamily	Lysine-specific histone demethylase (AHRD V1 *--- C1G3N4_PARBD);	Solyc07g063500.2	Solyc07g063500
Pav_sc0003492.1_g380.1.mk	13069223	13074109	hypothetical protein	probable E3 ubiquitin-protein ligase HIP1	0	Prupe.4G172400.2	10211359	10216454	Zinc finger, RING-type	Dynein light chain family protein (AHRD V3.3 *** B9N570_POPTR)	Solyc07g063610.3	Solyc07g063610
Pav_sc0003492.1_g370.1.mk	13083119	13088196	28 kDa heat- and acid-stable phosphoprotein-like	28 kDa heat- and acid-stable phosphoprotein-like	2.03004e-15	Prupe.4G172600.2	10223154	10227743	Casein kinase substrate, phosphoprotein PP28	NA	NA	NA
Pav_sc0003492.1_g360.1.br	13090321	13090626	NA	hypothetical protein PRUPE_7G080000	1.17022e-15	NA	NA	NA	NA	BHLH transcription factor (AHRD V1 *-*- Q9XIN0_ARATH)	Solyc07g062950.2	Solyc07g062950
Pav_sc0003492.1_g350.1.mk	13093113	13097086	RNA exonuclease 4 isoform X2	RNA exonuclease 4	1.20165e-154	Prupe.4G172700.1	10229927	10233983	Exonuclease	NA	NA	NA
Pav_sc0003492.1_g340.1.br	13099562	13100817	transcription elongation factor 1 homolog	transcription elongation factor 1 homolog	1.56847e-47	Prupe.4G172800.2	10235515	10237858	Transcription elongation factor 1	Transcription elongation factor 1 homolog (AHRD V1 ****	Solyc10g008870.2	Solyc10g008870
Pav_sc0003492.1_g320.1.mk	13107695	13111549	reticulon-4-interacting protein 1, mitochondrial	reticulon-4-interacting protein 1, mitochondrial	0	Prupe.4G173000.1	10244401	10248286	Alcohol dehydrogenase superfamily, zinc-type	Nucleotidyltransferase domain containing protein, expressed (AHRD	Solyc09g018160.3	Solyc09g018160
Pav_sc0003492.1_g300.1.mk	13119871	13121319	general transcriptional corepressor trfA	golgin subfamily A member 6-like protein 22	0	Prupe.4G173200.3	10254459	10258386	NA	NA	NA	NA
Pav_sc0003492.1_g290.1.mk	13123757	13124808	hypothetical protein	PREDICTED: uncharacterized protein LOC103326041	1.78234e-160	Prupe.4G173300.1	10260228	10261327	Protein of unknown function DUF599	NA	NA	NA
Pav_sc0003492.1_g280.1.mk	13125159	13127654	uncharacterized protein LOC103326011	Transmembrane protein	4.5686e-173	Prupe.4G173400.1	10261769	10264140	Protein of unknown function DUF3082	Kinase family protein (AHRD V3.3 *** B9N1E7_POPTR)	Solyc07g062940.3	Solyc07g062940
Pav_sc0003492.1_g270.1.mk	13128588	13129956	hypothetical protein	Serine/arginine repetitive matrix protein 2, putative	0	Prupe.4G173500.1	10264992	10266570	Protein of unknown function DUF1685	NA	NA	NA
Pav_sc0003492.1_g260.1.mk	13134328	13147715	UDP-glycosyltransferase 79B6-like	UDP-glycosyltransferase 79B6-like	0	Prupe.4G173600.1	10270962	10272561	UDP-glucuronosyl/UDP-glucosyltransferase	NA	NA	NA
Pav_sc0003492.1_g250.1.mk	13147752	13148159	UDP-glycosyltransferase 79B6-like	UDP-glycosyltransferase 79B6-like	1.48482e-35	Prupe.4G173700.1	10276520	10277987	UDP-glucuronosyl/UDP-glucosyltransferase	NA	NA	NA
Pav_sc0003492.1_g210.1.mk	13155494	13165698	uncharacterized protein LOC103326007	putative chromatin regulator PHD family	0	Prupe.4G173800.1	10279529	10289857	AAA+ ATPase domain	Unknown Protein (AHRD V1)	Solyc12g013500.1	Solyc12g013500
Pav_sc0003492.1_g200.1.mk	13166877	13177439	uncharacterized exonuclease domain-containing protein At3g15140	uncharacterized exonuclease domain-containing protein At3g15140	0	Prupe.4G173900.1	10291366	10295740	Exonuclease	Double-strand break repair protein MRE11 (AHRD V3.3 *** MRE11_ARATH)	Solyc09g009340.2	Solyc09g009340
Pav_sc0003492.1_g190.1.mk	13182733	13185436	uncharacterized protein At4g28440-like	Nucleic acid-binding, OB-fold containing protein	4.09554e-113	Prupe.4G174100.1	10306859	10309491	Nucleic acid-binding, OB-fold	Ubiquitin ligase protein cop1, putative (AHRD V3.3 *** B9T5N2_RICCO)	Solyc07g063120.3	Solyc07g063120
Pav_sc0003492.1_g180.1.mk	13187769	13188014	NA	hypothetical protein PRUPE_4G174200	1.12959e-41	Prupe.4G174200.2	10312181	10313416	NA	Monodehydroascorbate reductase (AHRD V3.3 *** MDAR_SOLLC)	Solyc09g009390.3	Solyc09g009390
Pav_sc0003492.1_g170.1.mk	13189685	13192721	branched-chain-amino-acid aminotransferase-like protein 3, chloroplastic	D-amino-acid transaminase, chloroplastic-like	0	Prupe.4G174300.2	10314226	10316461	Aminotransferase, class IV	Unknown Protein (AHRD V1)	Solyc07g062770.2	Solyc07g062770
Pav_sc0003492.1_g160.1.mk	13194118	13199950	probable aminotransferase TAT2 isoform X1	probable aminotransferase TAT2	0	Prupe.4G174400.5	10317666	10323785	Aminotransferase, class I/classII	NA	NA	NA
Pav_sc0003492.1_g150.1.mk	13208759	13209283	L-type lectin-domain containing receptor kinase IX.1-like	L-type lectin-domain containing receptor kinase IX.1-like	3.94099e-103	Prupe.4G174600.1	10333649	10336594	Protein kinase domain	NA	NA	NA
Pav_sc0003492.1_g130.1.br	13214139	13214664	NA	NA	0	NA	NA	NA	NA	NA	NA	NA
Pav_sc0003492.1_g120.1.br	13217595	13217873	NA	hypothetical protein PRUPE_4G096800	2.41869e-17	NA	NA	NA	NA	Chlorophyll a/b binding protein (AHRD V1 **** Q41422_SOLTU);	Solyc02g070940.1	Solyc02g070940
Pav_sc0003492.1_g110.1.mk	13220490	13220642	NA	L-type lectin-domain containing receptor kinase IX.1-like	3.41696e-24	Prupe.4G175300.1	10382001	10385267	Protein kinase domain	NA	NA	NA
Pav_sc0003492.1_g100.1.br	13224282	13224701	L-type lectin-domain containing receptor kinase IX.1-like	L-type lectin-domain containing receptor kinase IX.1-like	3.15289e-28	NA	NA	NA	NA	NA	NA	NA
Pav_sc0003492.1_g090.1.br	13225225	13226049	L-type lectin-domain containing receptor kinase IX.1-like	L-type lectin-domain containing receptor kinase IX.1-like	3.74888e-115	Prupe.4G175700.1	10395012	10397078	Protein kinase domain	NA	NA	NA
Pav_sc0003492.1_g080.1.mk	13227896	13228404	NA	L-type lectin-domain containing receptor kinase IX.1-like	2.53343e-11	NA	NA	NA	NA	NA	NA	NA
Pav_sc0003492.1_g070.1.br	13238987	13239448	hypothetical protein	DUF4216 domain-containing protein	2.92042e-71	NA	NA	NA	NA	NA	NA	NA
Pav_sc0003492.1_g060.1.br	13239474	13239833	hypothetical protein	PREDICTED: uncharacterized protein LOC103337368	9.65829e-23	NA	NA	NA	NA	NA	NA	NA
Pav_sc0003492.1_g050.1.br	13243266	13244922	hypothetical protein	putative transposase, Ptta/En/Spm, plant	7.69366e-148	NA	NA	NA	NA	NA	NA	NA
Pav_sc0003492.1_g040.1.br	13251924	13253405	zinc finger MYM-type protein 1-like	zinc finger MYM-type protein 1-like	0	NA	NA	NA	NA	NA	NA	NA
Pav_sc0003492.1_g030.1.mk	13256120	13258228	L-type lectin-domain containing receptor kinase IX.1-like	L-type lectin-domain containing receptor kinase IX.1-like	0	NA	NA	NA	NA	Protein translocase subunit SecA (AHRD V3.3 *-* K4D4B5_SOLLC)	Solyc11g005015.1	Solyc11g005015
Pav_sc0003492.1_g010.1.br	13263039	13263728	L-type lectin-domain containing receptor kinase IX.1-like	L-type lectin-domain containing receptor kinase IX.1-like	6.12634e-98	NA	NA	NA	NA	NA	NA	NA
Pav_sc0000975.1_g010.1.mk	13277203	13279317	L-type lectin-domain containing receptor kinase IX.1-like	L-type lectin-domain containing receptor kinase IX.1-like	0	Prupe.4G175100.1	10364905	10367339	Protein kinase domain	Protein kinase family protein (AHRD V3.3 *** Q9LQ29_ARATH)	Solyc11g045610.2	Solyc11g045610
Pav_sc0000975.1_g020.1.br	13280952	13281152	NA	NA	0	NA	NA	NA	NA	NA	NA	NA
Pav_sc0000975.1_g030.1.br	13281676	13283700	L-type lectin-domain containing receptor kinase IX.1-like	L-type lectin-domain containing receptor kinase IX.1-like	0	Prupe.4G175700.1	10395012	10397078	Protein kinase domain	Clade XVII lectin receptor kinase (AHRD V3.3 *** K4D043_SOLLC)	Solyc10g047810.2	Solyc10g047810
Pav_sc0000975.1_g040.1.mk	13296683	13298822	protein CUP-SHAPED COTYLEDON 2-like	protein CUP-SHAPED COTYLEDON 2-like	4.85354e-98	Prupe.4G175800.1	10406603	10409389	NAC domain	NA	NA	NA
Pav_sc0000975.1_g050.1.mk	13303482	13310252	26S proteasome non-ATPase regulatory subunit 5	26S proteasome non-ATPase regulatory subunit	0	Prupe.4G175900.1	10413370	10420191	Armadillo-like helical	NA	NA	NA
Pav_sc0000975.1_g060.1.mk	13310594	13313995	30S ribosomal protein S20, chloroplastic	30S ribosomal protein S20, chloroplastic	4.10722e-69	Prupe.4G176000.1	10420639	10423716	Ribosomal protein S20	NA	NA	NA
Pav_sc0000975.1_g070.1.mk	13315292	13316756	NA	NA	0	NA	NA	NA	NA	NA	NA	NA
Pav_sc0000975.1_g080.1.mk	13317210	13318925	NA	NA	0	NA	NA	NA	NA	NA	NA	NA
Pav_sc0000975.1_g090.1.br	13321536	13321835	NA	NA	0	NA	NA	NA	NA	NA	NA	NA
Pav_sc0000975.1_g100.1.mk	13321929	13323401	putative pentatricopeptide repeat-containing protein At3g15200, partial	putative pentatricopeptide repeat-containing protein At3g15200	0	Prupe.4G176100.1	10427451	10430421	Pentatricopeptide repeat	NA	NA	NA
Pav_sc0000975.1_g110.1.mk	13329847	13330536	AP2/EREBP family transcription factor-like protein 17	ethylene-responsive transcription factor 4	4.52288e-76	Prupe.4G176200.1	10435004	10436194	AP2/ERF domain	NA	NA	NA
Pav_sc0000975.1_g120.1.mk	13336491	13338444	protein yippee-like At5g53940	protein yippee-like At5g53940	2.32236e-26	Prupe.4G176300.1	10441976	10446395	Yippee/Mis18	NA	NA	NA
Pav_sc0000975.1_g130.1.mk	13342335	13345469	dentin sialophosphoprotein	G patch domain-containing protein 8	0	Prupe.4G176400.1	10447006	10450240	NA	NA	NA	NA
Pav_sc0000975.1_g140.1.mk	13346399	13350258	hypothetical protein	ribosomal protein L11 methyltransferase	0	Prupe.4G176500.1	10450669	10455032	Ribosomal protein L11 methyltransferase	Transmembrane protein 34 (AHRD V1 ***- A9UM61_XENTR); contains	Solyc02g078960.2	Solyc02g078960
Pav_sc0000975.1_g150.1.mk	13352154	13355522	PRA1 family protein H	PRA1 family protein H	3.96581e-70	Prupe.4G176600.2	10461255	10464822	Prenylated rab acceptor PRA1	NA	NA	NA
Pav_sc0000975.1_g160.1.mk	13356099	13365901	serine/threonine-protein kinase dst4	germinal center kinase 1	0	Prupe.4G176700.4	10465048	10475009	Protein kinase domain	Kinase family protein (AHRD V3.3 *** B9N1E7_POPTR)	Solyc07g062940.3	Solyc07g062940
Pav_sc0000975.1_g170.1.br	13373224	13373427	NA	NA	0	NA	NA	NA	NA	NA	NA	NA
Pav_sc0000975.1_g180.1.mk	13377819	13380540	transcription factor EMB1444	protein RICE SALT SENSITIVE 3-like isoform X1	0	Prupe.4G176900.1	10496113	10498917	Transcription factor MYC/MYB N-terminal	Unknown Protein (AHRD V1)	Solyc07g063470.1	Solyc07g063470
Pav_sc0000975.1_g190.1.mk	13381430	13382322	vitellogenin-2	membrane-associated kinase regulator	1.50614e-33	Prupe.4G177000.1	10499549	10500632	NA	NA	NA	NA
Pav_sc0000975.1_g200.1.mk	13386372	13389094	probable protein phosphatase 2C 39	probable protein phosphatase 2C 39	0	Prupe.4G177100.1	10505281	10508243	Protein phosphatase 2C (PP2C)-like domain	MYB transcription factor (AHRD V3.3 *** A0A0U3IU11_MESCR)	Solyc10g005460.3	Solyc10g005460
Pav_sc0000975.1_g210.1.mk	13389781	13391094	squamosa promoter-binding-like protein 3	squamosa promoter-binding protein 1-like	1.76988e-85	Prupe.4G177200.1	10508967	10510314	Transcription factor, SBP-box	NA	NA	NA
Pav_sc0000975.1_g220.1.mk	13394742	13395551	hypothetical protein	transcription factor myb3r-5	6.62061e-87	NA	NA	NA	NA	NA	NA	NA
Pav_sc0005070.1_g010.1.mk	13410169	13412140	probable 3-hydroxyacyl-CoA dehydrogenase B0272.3	3-hydroxybutyryl-CoA dehydrogenase	3.85251e-113	Prupe.4G177500.2	10525370	10528316	3-hydroxyacyl-CoA dehydrogenase, C-terminal	Protein DETOXIFICATION (AHRD V3.3 *** K4CXP0_SOLLC)	Solyc10g007100.3	Solyc10g007100
Pav_sc0005070.1_g020.1.mk	13420974	13431039	MATE efflux family protein LAL5-like	protein DETOXIFICATION 19-like	3.01463e-101	Prupe.4G177900.1	10575357	10576387	Multi antimicrobial extrusion protein	NA	NA	NA
Pav_sc0005070.1_g030.1.mk	13431493	13449155	putative B3 domain-containing protein At5g66980	putative B3 domain-containing protein At5g66980	3.38801e-51	Prupe.4G178200.1	10583724	10585592	B3 DNA binding domain	NA	NA	NA
Pav_sc0005070.1_g040.1.mk	13452005	13452371	putative B3 domain-containing protein At5g66980	putative B3 domain-containing protein At5g66980	2.57363e-46	Prupe.4G178500.1	10591408	10592415	B3 DNA binding domain	NA	NA	NA
Pav_sc0005070.1_g050.1.mk	13453172	13453718	MATE efflux family protein LAL5-like	protein DETOXIFICATION 18-like	1.061e-43	Prupe.4G178900.2	10608758	10611576	Multi antimicrobial extrusion protein	NA	NA	NA
Pav_sc0005070.1_g060.1.mk	13459346	13471607	MATE efflux family protein LAL5-like	protein DETOXIFICATION 18 isoform X2	1.65591e-112	Prupe.4G178700.11	10597006	10599825	Multi antimicrobial extrusion protein	trichome birefringence-like protein (DUF828) (AHRD V3.3 ***	Solyc12g014200.2	Solyc12g014200
Pav_sc0005070.1_g070.1.mk	13473628	13479180	probable purine permease 10	probable purine permease 10	0	Prupe.4G179000.2	10614557	10617112	Triose-phosphate transporter domain	Ribosome biogenesis protein brix, putative (AHRD V3.3 ***	Solyc04g016380.3	Solyc04g016380
Pav_sc0005070.1_g080.1.mk	13481314	13483828	hypothetical protein	putative enoyl-coa hydratase 2, mitochondrial	0	Prupe.4G179300.3	10625034	10628440	NA	NA	NA	NA
Pav_sc0005984.1_g010.1.mk	13502966	13503568	MATE efflux family protein ALF5-like	protein DETOXIFICATION 18-like	8.97524e-27	NA	NA	NA	NA	NA	NA	NA
Pav_sc0005984.1_g020.1.mk	13503614	13508791	uncharacterized GPI-anchored protein At1g61900-like isoform X2	uncharacterized GPI-anchored protein At1g61900-like isoform X2	0	Prupe.4G179400.4	10629530	10634788	NA	NA	NA	NA
Pav_sc0005984.1_g030.1.mk	13508997	13512405	uncharacterized protein LOC103326191	Ribosomal protein	0	Prupe.4G179500.1	10635018	10638518	Ribosomal protein S35, mitochondrial	3-hydroxyacyl-CoA dehydrogenase family protein (AHRD V3.3 ***	Solyc07g063010.3	Solyc07g063010
Pav_sc0005984.1_g040.1.mk	13513654	13521370	GTPase-activating protein GYP1-like	GTPase-activating protein GYP1-like	0	Prupe.4G179600.1	10639864	10647757	Rab-GTPase-TBC domain	Malate dehydrogenase (AHRD V3.3 *** K4DCV3_SOLLC)	Solyc12g014180.2	Solyc12g014180
Pav_sc0005984.1_g050.1.mk	13523013	13524680	early nodulin-like protein 2	early nodulin-like protein 2	2.59213e-31	Prupe.4G179800.1	10649309	10651183	Plastocyanin-like	NA	NA	NA
Pav_sc0005984.1_g060.1.mk	13529868	13536420	uncharacterized protein LOC103326194 isoform X1	embryo defective	0	Prupe.4G179900.3	10653809	10662179	NA	Methylthioribulose 1-phosphate dehydratase / enolase-phosphatase E1	Solyc10g007050.3	Solyc10g007050
Pav_sc0002828.1_g750.1.mk	13548329	13549695	uncharacterized protein LOC103326194 isoform X1	embryo defective	2.63281e-91	Prupe.4G179900.2	10653809	10662179	NA	Homeodomain-like transcriptional regulator (AHRD V3.3 ***	Solyc11g006200.2	Solyc11g006200
Pav_sc0002828.1_g740.1.mk	13557064	13565142	probable bifunctional methylthioribulose-1-phosphate dehydratase/enolase-phosphatase E1 1 isoform X1	probable bifunctional methylthioribulose-1-phosphate dehydratase/enolase-phosphatase E1 1 isoform X1	0	Prupe.4G180000.4	10668794	10676271	Class II aldolase/adducin N-terminal	Dynamin family protein (AHRD V3.3 *** D7KKE2_ARALL)	Solyc07g063080.3	Solyc07g063080
Pav_sc0002828.1_g730.1.mk	13568114	13568935	mucin-2	VQ motif-containing protein 4-like	2.66139e-109	Prupe.4G180100.1	10679240	10680055	VQ	NA	NA	NA
Pav_sc0002828.1_g720.1.mk	13576654	13581866	dynamin-related protein 5A	dynamin-related protein 5A	0	Prupe.4G180200.1	10688181	10693660	Dynamin, GTPase domain	Dynamin family protein (AHRD V3.3 *** D7KKE2_ARALL)	Solyc07g063080.3	Solyc07g063080
Pav_sc0002828.1_g710.1.mk	13584482	13585051	protein GRIM REAPER	protein GRIM REAPER	1.3537e-28	Prupe.4G180300.1	10696081	10696763	Stigma-specific protein Stig1	NA	NA	NA
Pav_sc0002828.1_g700.1.mk	13587418	13587867	hypothetical protein	protein GRIM REAPER	5.63537e-103	Prupe.4G180400.1	10698391	10698840	Stigma-specific protein Stig1	NA	NA	NA
Pav_sc0002828.1_g690.1.mk	13588443	13592818	uncharacterized protein LOC103326324	putative RNA-binding protein YlmH	0	Prupe.4G180500.1	10699239	10703990	RNA-binding S4 domain	tRNA isopentenyltransferase (AHRD V3.3 *** A0A103Y4A0_CYNCS)	Solyc12g014190.2	Solyc12g014190
Pav_sc0002828.1_g680.1.mk	13596107	13602327	proton pump-interactor 1	proton pump-interactor 1	0	Prupe.4G180600.1	10706498	10712265	Proton pump-interactor	NA	NA	NA
Pav_sc0002828.1_g670.1.mk	13612734	13616541	xylosyltransferase 2	beta-glucuronosyltransferase GlcAT14B	0	Prupe.4G180700.2	10718283	10722430	Glycosyl transferase, family 14	Double-strand break repair protein MRE11 (AHRD V3.3 ***	Solyc09g009340.2	Solyc09g009340
Pav_sc0002828.1_g660.1.mk	13618351	13624538	protein SPA1-RELATED 3	protein SPA1-RELATED 3	0	Prupe.4G180900.14	10726786	10733522	Protein kinase domain	SPA1-related 3 (AHRD V3.3 *** AT3G15354.3)	Solyc12g013840.2	Solyc12g013840
Pav_sc0002828.1_g650.1.mk	13627727	13637959	probable serine/threonine-protein kinase At1g54610	probable serine/threonine-protein kinase At1g54610	0	Prupe.4G181100.2	10738335	10747338	Protein kinase domain	BZIP family transcription factor (AHRD V3.3 *** G8A005_MEDTR)	Solyc07g062710.3	Solyc07g062710
Pav_sc0002828.1_g640.1.mk	13648670	13654523	uncharacterized protein LOC103326206	Inner membrane protein oxaA	0	Prupe.4G181200.2	10755244	10761213	Protein of unknown function DUF616	Beta-glucosidase (AHRD V3.3 *** B4FQQ6_MAIZE)	Solyc07g063370.2	Solyc07g063370
Pav_sc0002828.1_g630.1.mk	13656278	13657823	hypothetical protein	Transmembrane protein	2.75314e-64	Prupe.4G181300.1	10763011	10764430	NA	NA	NA	NA
Pav_sc0002828.1_g610.1.mk	13669563	13670747	Full=Metallothionein-like protein 1; Short=MT-1	metallothionein-like protein	1.62308e-26	Prupe.4G181500.1	10766955	10769427	NA	NA	NA	NA
Pav_sc0002828.1_g600.1.br	13671184	13674119	NA	PREDICTED: uncharacterized protein LOC103322025	1.86327e-15	NA	NA	NA	NA	NA	NA	NA
Pav_sc0002828.1_g590.1.mk	13677811	13684970	probable ubiquitin-conjugating enzyme E2 25	probable ubiquitin-conjugating enzyme E2 26 isoform X1	0	Prupe.4G181600.3	10776744	10782757	Ubiquitin-conjugating enzyme E2	LOW QUALITY:Fiber protein Fb34 (AHRD V3.3 *** A0A0A0L071_CUCSA)	Solyc02g078630.2	Solyc02g078630
Pav_sc0002828.1_g580.1.mk	13686130	13696174	uncharacterized protein LOC103326326	uncharacterized protein LOC110773300	0	Prupe.4G181700.1	10784667	10787926	Protein of unknown function DUF2921	NA	NA	NA
Pav_sc0002828.1_g570.1.mk	13696176	13714835	NA	uncharacterized protein LOC110773338	0	Prupe.4G182000.1	10801886	10804738	Protein of unknown function DUF2921	NA	NA	NA
Pav_sc0002828.1_g560.1.br	13723392	13725767	hypothetical protein	uncharacterized protein LOC18774736	0	NA	NA	NA	NA	NA	NA	NA
Pav_sc0002828.1_g550.1.br	13725698	13725946	hypothetical protein	PREDICTED: uncharacterized protein LOC103342564	9.54974e-11	NA	NA	NA	NA	NA	NA	NA
Pav_sc0002828.1_g540.1.mk	13726290	13734027	vacuolar protein sorting-associated protein 25-like	vacuolar protein sorting-associated protein 25	8.45896e-139	Prupe.4G182000.1	10801886	10804738	Protein of unknown function DUF2921	Genomic DNA chromosome 5 P1 clone MGN6 (AHRD V1 *--- Q9FHZ6_ARATH)	Solyc12g013790.1	Solyc12g013790
Pav_sc0002828.1_g530.1.mk	13737766	13738233	translation initiation factor IF-1, chloroplastic-like	translation initiation factor IF-1, chloroplastic	9.7245e-100	Prupe.4G182300.1	10812314	10813151	Translation initiation factor IF-1	NA	NA	NA
Pav_sc0002828.1_g520.1.mk	13739058	13740951	translation initiation factor IF-1, chloroplastic	translation initiation factor IF-1, chloroplastic	1.73603e-69	Prupe.4G182400.1	10813601	10814487	Translation initiation factor IF-1	NA	NA	NA
Pav_sc0002828.1_g510.1.mk	13741324	13741986	E3 ubiquitin-protein ligase RNF130	putative RING-H2 finger protein ATL19	5.08948e-125	Prupe.4G182600.1	10815979	10816956	Zinc finger, RING-type	NA	NA	NA
Pav_sc0002828.1_g500.1.mk	13745569	13748562	uncharacterized protein LOC103325420 isoform X1	cyclic nucleotide-gated ion channel 1-like	1.71709e-36	NA	NA	NA	NA	NA	NA	NA
Pav_sc0002828.1_g490.1.mk	13752304	13752522	uncharacterized protein LOC103325420 isoform X1	cyclic nucleotide-gated ion channel 1-like	1.45011e-40	NA	NA	NA	NA	NA	NA	NA
Pav_sc0002828.1_g480.1.mk	13762239	13770526	cyclic nucleotide-gated ion channel 1-like isoform X3	probable cyclic nucleotide-gated ion channel 3	5.30147e-52	NA	NA	NA	NA	NA	NA	NA
Pav_sc0002828.1_g470.1.mk	13776148	13776732	putative RING-H2 finger protein ATL19	putative RING-H2 finger protein ATL19	2.29813e-119	Prupe.4G182700.1	10818810	10819608	Zinc finger, RING-type	NA	NA	NA
Pav_sc0002828.1_g460.1.mk	13778460	13779378	putative RING-H2 finger protein ATL19	putative RING-H2 finger protein ATL19	2.74733e-141	Prupe.4G182800.1	10821182	10821971	Zinc finger, RING-type	NA	NA	NA
Pav_sc0002828.1_g450.1.mk	13780057	13788629	non-canonical poly(A) RNA polymerase PAPD5	non-canonical poly(A) RNA polymerase PAPD5	0	Prupe.4G183000.1	10827965	10830943	Acylneuraminate cytidylyltransferase	light dependent NADH:protochlorophyllide oxidoreductase 2	Solyc07g054210.3	Solyc07g054210
Pav_sc0002828.1_g440.1.mk	13788734	13788898	NA	NA	0	NA	NA	NA	NA	NA	NA	NA
Pav_sc0002828.1_g430.1.mk	13789265	13790107	dynein light chain, cytoplasmic-like	dynein light chain, cytoplasmic-like	1.13467e-117	Prupe.4G183100.1	10831400	10832723	Dynein light chain, type 1/2	Transcription elongation factor 1 homolog (AHRD V1 ****	Solyc02g077440.2	Solyc02g077440
Pav_sc0002828.1_g420.1.mk	13798304	13801649	thioredoxin M4, chloroplastic	thioredoxin M4, chloroplastic	2.32449e-93	Prupe.4G183200.1	10841046	10843178	Thioredoxin	Cysteine-rich receptor-kinase-like protein (AHRD V3.3 ***	Solyc02g079990.3	Solyc02g079990
Pav_sc0002828.1_g410.1.mk	13809261	13815575	expansin-A12	expansin-A12	2.47335e-175	Prupe.4G183400.1	10861181	10863415	Expansin	NA	NA	NA
Pav_sc0002828.1_g400.1.mk	13823903	13826265	pentatricopeptide repeat-containing protein At4g21705, mitochondrial-like	pentatricopeptide repeat-containing protein At4g21705, mitochondrial-like	0	Prupe.4G183500.3	10876805	10879071	Pentatricopeptide repeat	NA	NA	NA
Pav_sc0002828.1_g390.1.mk	13827807	13831483	LOW QUALITY PROTEIN	vicilin-like seed storage protein At2g18540	1.31997e-98	Prupe.4G183600.1	10879702	10883029	NA	NA	NA	NA
Pav_sc0002828.1_g380.1.mk	13831978	13833770	F-box/LRR-repeat protein At4g14103-like	F-box/FBD/LRR-repeat protein At4g26340-like	0	Prupe.4G183700.1	10882666	10885574	F-box domain	NA	NA	NA
Pav_sc0002828.1_g370.1.mk	13837801	13845534	choline transporter-like protein 2	choline transporter-like protein 2	0	Prupe.4G183900.1	10890435	10898178	Choline transporter-like	Choline transporter-related family protein (AHRD V3.3 ***	Solyc07g063230.3	Solyc07g063230
Pav_sc0002828.1_g360.1.mk	13846080	13850236	uncharacterized protein LOC103326334	putative nuclear RNA export factor SDE5	0	Prupe.4G184000.1	10898490	10906006	Domain of unknown function DUF1771	NA	NA	NA
Pav_sc0002828.1_g340.1.mk	13856659	13857300	hypothetical protein	putative nuclear RNA export factor SDE5 isoform X1	1.48323e-125	Prupe.4G184000.10	10899130	10906006	Domain of unknown function DUF1771	NA	NA	NA
Pav_sc0002828.1_g330.1.br	13859184	13862323	protein FAR1-RELATED SEQUENCE 7-like	protein FAR1-RELATED SEQUENCE 5-like	0	NA	NA	NA	NA	NA	NA	NA
Pav_sc0002828.1_g320.1.mk	13865215	13867293	HrpN-interacting protein from Malus	HrpN-interacting protein from Malus	6.54631e-24	Prupe.4G184300.2	10926227	10928407	Winged helix-turn-helix DNA-binding domain	NA	NA	NA
Pav_sc0002828.1_g310.1.mk	13868641	13869483	NA	glycine-rich cell wall structural protein 2	2.12949e-40	Prupe.4G184400.1	10929344	10930120	NA	NA	NA	NA
Pav_sc0002828.1_g300.1.mk	13869556	13883222	uncharacterized protein LOC103338760	Ribosomal protein S24/S35, mitochondrial	8.87299e-71	NA	NA	NA	NA	NA	NA	NA
Pav_sc0002828.1_g290.1.mk	13885956	13892166	nucleolar GTP-binding protein 2	nuclear/nucleolar GTPase 2	0	Prupe.4G184700.1	10948607	10954199	GTP binding domain	Unknown Protein (AHRD V1)	Solyc12g056280.1	Solyc12g056280
Pav_sc0002828.1_g280.1.mk	13892641	13893365	MADS-box transcription factor 50-like	agamous-like MADS-box protein AGL29	3.33595e-95	NA	NA	NA	NA	NA	NA	NA
Pav_sc0002828.1_g270.1.mk	13893387	13896080	nucleolar GTP-binding protein 2	nuclear/nucleolar GTPase 2	1.22633e-71	Prupe.4G184700.1	10948607	10954199	GTP binding domain	NA	NA	NA
Pav_sc0002828.1_g260.1.br	13899856	13901772	uncharacterized protein LOC103327533	homeobox-DDT domain protein RLT3 isoform X1	0	NA	NA	NA	NA	Cyclic nucleotide-gated ion channel, putative (AHRD V3.3 ***	Solyc10g006800.3	Solyc10g006800
Pav_sc0002828.1_g250.1.br	13906228	13906761	wall-associated receptor kinase-like 4 isoform X2	putative wall-associated receptor kinase-like 16	4.36033e-100	NA	NA	NA	NA	Ubiquitin carboxyl-terminal hydrolase, putative (AHRD V3.3 ***	Solyc07g063650.3	Solyc07g063650
Pav_sc0002828.1_g240.1.br	13906779	13908579	uncharacterized protein DDB_G0271670-like	putative chromatin remodeling complex subunit	4.03688e-145	NA	NA	NA	NA	NA	NA	NA
Pav_sc0002828.1_g230.1.br	13916200	13916955	hypothetical protein	homeobox-DDT domain protein RLT3 isoform X1	1.72551e-53	NA	NA	NA	NA	NA	NA	NA
Pav_sc0002828.1_g220.1.mk	13920777	13921489	pentatricopeptide repeat-containing protein At5g66520-like	pentatricopeptide repeat-containing protein At5g66520-like	1.78542e-56	NA	NA	NA	NA	Cysteine-rich receptor-kinase-like protein (AHRD V3.3 ***	Solyc02g080070.3	Solyc02g080070
Pav_sc0002828.1_g210.1.mk	13921625	13922107	cytochrome P450 704C1-like	cytochrome P450 704C1-like	1.48395e-63	NA	NA	NA	NA	NA	NA	NA
Pav_sc0002828.1_g200.1.mk	13925874	13934453	plant intracellular Ras-group-related LRR protein 6	plant intracellular Ras-group-related LRR protein 6	0	Prupe.4G184800.2	10955113	10963854	Leucine-rich repeat	Uncharacterized aarF domain-containing protein kinase 2 (AHRD V1 *--*	Solyc03g006660.2	Solyc03g006660
Pav_sc0002828.1_g190.1.br	13935032	13935244	anoctamin-like protein At1g73020 isoform X3	anoctamin-like protein At1g73020 isoform X1	4.36074e-30	NA	NA	NA	NA	NA	NA	NA
Pav_sc0002828.1_g180.1.mk	13936661	13937380	uncharacterized protein LOC103326337	putative ribonuclease H-like domain-containing protein	7.91651e-148	Prupe.4G185000.1	10971614	10972697	Ribonuclease H-like domain	NA	NA	NA
Pav_sc0002828.1_g170.1.br	13937888	13939888	putative ribonuclease H protein At1g65750	putative RNA-directed DNA polymerase	0	NA	NA	NA	NA	NA	NA	NA
Pav_sc0002828.1_g160.1.br	13939917	13941300	putative ribonuclease H protein At1g65750	putative ribonuclease H-like domain, reverse transcriptase zinc-binding domain-containing protein	1.36825e-96	NA	NA	NA	NA	NA	NA	NA
Pav_sc0002828.1_g150.1.mk	13944829	13945560	uncharacterized protein LOC103326227	putative ribonuclease H-like domain-containing protein	5.0918e-149	Prupe.4G185000.1	10971614	10972697	Ribonuclease H-like domain	NA	NA	NA
Pav_sc0002828.1_g140.1.mk	13946691	13950520	general transcription factor 3C polypeptide 6	general transcription factor 3C polypeptide 6	2.62285e-94	Prupe.4G185100.1	10973640	10977165	Transcription factor TFIIIC, tau55-related	NA	NA	NA
Pav_sc0002828.1_g130.1.mk	13951441	13956239	ultraviolet-B receptor UVR8 isoform X2	ultraviolet-B receptor UVR8 isoform X2	1.5619e-74	Prupe.4G185200.1	10978451	10982282	Regulator of chromosome condensation, RCC1	NA	NA	NA
Pav_sc0002828.1_g120.1.mk	13958531	13960622	CBS domain-containing protein CBSX5	CBS domain-containing protein CBSX5-like	0	Prupe.4G185300.1	10984675	10986793	CBS domain	NA	NA	NA
Pav_sc0002828.1_g110.1.mk	13984411	13985808	LOW QUALITY PROTEIN	stem-specific protein TSJT1-like	1.39167e-121	Prupe.4G185400.1	11006408	11008051	Domain of unknown function DUF3700	NA	NA	NA
Pav_sc0002828.1_g100.1.mk	13985923	13990175	ribosome biogenesis protein BRX1	ribosome biogenesis protein BRX1	1.28172e-121	Prupe.4G185500.1	11008306	11012436	Anticodon-binding	3-deoxy-manno-octulosonate cytidylyltransferase (AHRD V3.3 ***	Solyc04g079020.3	Solyc04g079020
Pav_sc0002828.1_g090.1.mk	13991095	13993528	lanC-like protein GCR2	lanC-like protein GCR2	0	Prupe.4G185600.2	11013092	11015971	Lanthionine synthetase C-like	28 kDa heat-and acid-stable phosphoprotein (AHRD V3.3 ***	Solyc02g077410.3	Solyc02g077410
Pav_sc0002828.1_g080.1.mk	13994169	13996620	protochlorophyllide reductase, chloroplastic	protochlorophyllide reductase, chloroplastic	0	Prupe.4G185700.2	11016813	11018801	Short-chain dehydrogenase/reductase SDR	homogentisate 1,2-dioxygenase	Solyc12g014100.2	Solyc12g014100
Pav_sc0002828.1_g070.1.mk	13998471	14005142	LOW QUALITY PROTEIN	WD repeat-containing protein 44	0	Prupe.4G185800.1	11020462	11026809	WD40 repeat	WD-repeat protein, putative (AHRD V3.3 *** B9T7M5_RICCO)	Solyc07g063330.3	Solyc07g063330
Pav_sc0002828.1_g060.1.mk	14014881	14016967	hypothetical protein	Fiber protein Fb34	2.91864e-131	Prupe.4G185900.1	11036801	11039019	Protein of unknown function DUF1218	Zinc binding dehydrogenase, putative (AHRD V3.3 *** B9RX93_RICCO)	Solyc12g014050.2	Solyc12g014050
Pav_sc0002828.1_g050.1.mk	14020570	14022987	hypothetical protein	IST1-like protein	0	Prupe.4G186000.1	11042580	11045174	Domain of unknown function DUF292, eukaryotic	NA	NA	NA
Pav_sc0002828.1_g040.1.mk	14023290	14030250	dentin sialophosphoprotein	COP1-interacting protein 7	0	Prupe.4G186100.2	11045244	11052321	NA	NA	NA	NA
Pav_sc0002828.1_g030.1.mk	14036716	14037737	protein PHLOEM PROTEIN 2-LIKE A6	TMV resistance protein N-like	1.56473e-133	Prupe.4G186200.1	11065027	11066013	Toll/interleukin-1 receptor homology (TIR) domain	NA	NA	NA
Pav_sc0002828.1_g020.1.mk	14042205	14043589	peroxidase 47	peroxidase 47	0	Prupe.4G186300.1	11069999	11072204	Plant peroxidase	Choline transporter-related family protein (AHRD V3.3 ***	Solyc07g063230.3	Solyc07g063230
Pav_sc0000029.1_g010.1.br	14059424	14059750	NA	proline iminopeptidase-like	7.79874e-28	NA	NA	NA	NA	NA	NA	NA
Pav_sc0000029.1_g020.1.mk	14069597	14074899	beta-glucosidase 18-like	beta-glucosidase 18-like isoform X1	0	Prupe.4G186400.1	11087505	11091386	Glycoside hydrolase, family 1	Ubiquitin conjugating enzyme, putative (AHRD V3.3 *** B9T0E4_RICCO)	Solyc10g007000.3	Solyc10g007000
Pav_sc0000029.1_g030.1.mk	14075523	14077522	ultraviolet-B receptor UVR8 isoform X1	ultraviolet-B receptor UVR8 isoform X1	5.23742e-62	Prupe.4G185200.1	10978451	10982282	Regulator of chromosome condensation, RCC1	NA	NA	NA
Pav_sc0000029.1_g040.1.br	14079090	14079410	NA	beta-glucosidase 18-like isoform X2	0.000720543	Prupe.4G186500.1	11092451	11093649	Glycoside hydrolase, family 1	NA	NA	NA
Pav_sc0000029.1_g050.1.mk	14080593	14083893	beta-glucosidase 18-like isoform X2	beta-glucosidase 18-like isoform X2	0	Prupe.4G186600.1	11093783	11095088	Glycoside hydrolase, family 1	embryo defective 2737 (AHRD V3.3 *** AT5G53860.2)	Solyc12g013890.2	Solyc12g013890
Pav_sc0000029.1_g060.1.mk	14088377	14088993	ABC transporter G family member 9	ABC transporter G family member 9	7.38593e-63	Prupe.4G186700.1	11101418	11105035	ABC transporter-like	NA	NA	NA
Pav_sc0000029.1_g070.1.mk	14097151	14098925	NAC transcription factor NAC5	NAC domain-containing protein 72	0	Prupe.4G186800.1	11116814	11118655	NAC domain	Cytochrome c-type biogenesis ccda-like chloroplastic protein (AHRD	Solyc07g063570.3	Solyc07g063570
Pav_sc0000029.1_g080.1.mk	14106065	14106394	uncharacterized protein LOC103336955	uncharacterized protein LOC110772779	4.92878e-26	Prupe.4G186900.1	11125301	11126421	NA	NA	NA	NA
Pav_sc0000029.1_g090.1.mk	14118138	14120442	NAC transcription factor 25	NAC transcription factor 56	8.9842e-116	Prupe.4G187100.2	11138518	11140641	NAC domain	NA	NA	NA
Pav_sc0000029.1_g100.1.mk	14125153	14125503	uncharacterized protein LOC103326341	uncharacterized protein LOC110752728	1.08109e-78	Prupe.4G187200.1	11145857	11146604	NA	Serine/threonine-protein kinase receptor (AHRD V1 **** B6U2B7_MAIZE);	Solyc10g005440.1	Solyc10g005440
Pav_sc0000029.1_g110.1.mk	14126806	14131327	hypothetical protein	Peroxisomal membrane protein 2	0	Prupe.4G187300.1	11147111	11151935	Mpv17/PMP22	jasmonic acid 2	Solyc12g013620.2	Solyc12g013620
Pav_sc0000029.1_g130.1.mk	14139674	14154149	trafficking protein particle complex subunit 10-like	trafficking protein particle complex II-specific subunit 130 homolog	0	Prupe.4G187500.1	11161053	11175010	Foie gras liver health family 1	LRR receptor-like serine/threonine-protein kinase, RLP	Solyc10g006930.2	Solyc10g006930
Pav_sc0000029.1_g140.1.mk	14159355	14160239	uncharacterized protein LOC103326251	Methyltransferase type	0	Prupe.4G187700.2	11178009	11180316	Methyltransferase type 11	NA	NA	NA
Pav_sc0000029.1_g150.1.mk	14166911	14171924	PAP-specific phosphatase HAL2-like	PAP-specific phosphatase HAL2-like	0	Prupe.4G187800.1	11184964	11190022	Inositol monophosphatase	RNA-binding S4 domain-containing protein (AHRD V3.3 ***	Solyc12g013870.2	Solyc12g013870
Pav_sc0000029.1_g160.1.mk	14174058	14174264	hypothetical protein	PREDICTED: uncharacterized protein LOC103326254	1.45178e-41	Prupe.4G187900.1	11192916	11193704	NA	Myosin (AHRD V1 ***- Q9SNF0_ARATH); contains Interpro domain(s)	Solyc10g006820.2	Solyc10g006820
Pav_sc0000029.1_g170.1.br	14179862	14180179	hypothetical protein	hypothetical protein PRUPE_3G203400	3.62663e-24	NA	NA	NA	NA	NA	NA	NA
Pav_sc0000029.1_g180.1.mk	14182656	14188114	NA	NA	0	NA	NA	NA	NA	NA	NA	NA
Pav_sc0000029.1_g190.1.mk	14189347	14190740	uncharacterized protein LOC103326256	Root cap	4.04981e-47	Prupe.4G188100.1	11211569	11213268	Root cap	NA	NA	NA
Pav_sc0000029.1_g200.1.mk	14193493	14195403	pathogenesis-related protein B-like	phytohormone-binding protein-like	3.23887e-94	Prupe.4G188200.1	11215309	11217498	Bet v I domain	NA	NA	NA
Pav_sc0000029.1_g210.1.mk	14197803	14199960	hypothetical protein	phytohormone-binding protein-like	1.60559e-16	Prupe.4G188300.1	11218458	11219376	Bet v I domain	NA	NA	NA
Pav_sc0000029.1_g220.1.br	14201753	14203706	hypothetical protein	phytohormone-binding protein-like	5.11904e-32	Prupe.4G188400.1	11220112	11220971	Bet v I domain	NA	NA	NA
Pav_sc0000029.1_g240.1.br	14208648	14213797	indole-3-acetate O-methyltransferase 1-like	indole-3-acetate O-methyltransferase 1-like	0	Prupe.4G214300.1	13377484	13381806	NA	LanC-like protein 2 (AHRD V3.3 *** A0A0B0NT52_GOSAR)	Solyc07g063310.3	Solyc07g063310
Pav_sc0002607.1_g010.1.br	14227567	14227947	NA	PREDICTED: uncharacterized protein LOC103433942	3.36204e-61	Prupe.4G188500.1	11220929	11222217	Root cap	NA	NA	NA
Pav_sc0002607.1_g020.1.mk	14229649	14233110	lysine-specific histone demethylase 1 homolog 2	lysine-specific histone demethylase 1 homolog 2	0	Prupe.4G188600.1	11223366	11227007	Amine oxidase	Serine/threonine kinase receptor (AHRD V1 **** Q7DMS5_BRANA);	Solyc07g063770.2	Solyc07g063770
Pav_sc0002607.1_g030.1.mk	14233440	14235018	protein ULTRAPETALA 2-like	protein ULTRAPETALA 2-like	1.03144e-163	Prupe.4G188700.1	11227089	11228967	NA	NA	NA	NA
Pav_sc0002607.1_g040.1.mk	14238859	14244253	NA	NA	0	NA	NA	NA	NA	NA	NA	NA
Pav_sc0002607.1_g050.1.mk	14245384	14248260	transmembrane protein 184C-like	transmembrane protein 184C-like	0	Prupe.4G188900.1	11238694	11241828	Organic solute transporter subunit alpha/Transmembrane protein 184	Arf-GAP with GTPase, ANK repeat and PH domain-containing protein 1	Solyc03g006610.2	Solyc03g006610
Pav_sc0002607.1_g060.1.mk	14248940	14251676	uncharacterized protein LOC103326261	uncharacterized protein LOC109948499	1.7509e-43	Prupe.4G189000.1	11242310	11245089	NA	NA	NA	NA
Pav_sc0002607.1_g070.1.mk	14251927	14253977	NA	uncharacterized protein LOC110772955 isoform X2	1.42631e-22	Prupe.4G189100.1	11244108	11247472	NA	NA	NA	NA
Pav_sc0002607.1_g080.1.mk	14254082	14256724	uncharacterized protein LOC103326264	uncharacterized protein LOC110772951	8.76515e-103	Prupe.4G189200.1	11247548	11249911	NA	NA	NA	NA
Pav_sc0002607.1_g090.1.mk	14257139	14260010	monodehydroascorbate reductase, seedling isozyme-like	monodehydroascorbate reductase, seedling isozyme-like	0	Prupe.4G189300.1	11250220	11252990	Pyridine nucleotide-disulphide oxidoreductase, NAD-binding domain	Cotton fiber expressed protein (AHRD V3.3 *** A0A109Y892_GOSBA)	Solyc07g063560.3	Solyc07g063560
Pav_sc0002607.1_g100.1.mk	14261124	14263067	uncharacterized protein LOC103326268	uncharacterized protein LOC110772931 isoform X1	9.0851e-175	Prupe.4G189400.1	11254886	11256301	NA	NA	NA	NA
Pav_sc0002607.1_g110.1.mk	14263879	14265709	Uncharacterized protein TCM_031319	uncharacterized protein LOC110772936	4.83671e-62	Prupe.4G189600.2	11274050	11275614	NA	Ras-related protein Rab-25 (AHRD V1 ***- RAB25_BOVIN); contains	Solyc07g053480.2	Solyc07g053480
Pav_sc0002607.1_g120.1.mk	14268977	14276200	probable ADP-ribosylation factor GTPase-activating protein AGD5	probable ADP-ribosylation factor GTPase-activating protein AGD5	0	Prupe.4G189700.2	11278837	11285599	Arf GTPase activating protein	Diacylglycerol kinase (AHRD V1 ***- Q9FVD1_SOLLC); contains Interpro	Solyc10g008640.2	Solyc10g008640
Pav_sc0002607.1_g130.1.br	14278243	14279112	hypothetical protein	MLO-like protein 12	5.63164e-43	NA	NA	NA	NA	NA	NA	NA
Pav_sc0002607.1_g140.1.mk	14283979	14285438	uncharacterized protein LOC103326272	PREDICTED: uncharacterized protein LOC103326272	1.98387e-116	Prupe.4G189800.1	11289619	11292044	Protein of unknown function DUF761, plant	Serine/threonine-protein kinase (AHRD V3.3 *** M1CC72_SOLTU)	Solyc07g063750.3	Solyc07g063750
Pav_sc0002607.1_g150.1.mk	14288429	14293089	cytochrome c-type biogenesis ccda-like chloroplastic protein	cytochrome c-type biogenesis ccda-like chloroplastic protein	0	Prupe.4G189900.1	11294659	11299414	Cytochrome c assembly protein, transmembrane domain	Clade XVII lectin receptor kinase (AHRD V3.3 *** K4D030_SOLLC)	Solyc10g047680.2	Solyc10g047680
Pav_sc0002607.1_g160.1.mk	14294246	14301322	B3 domain-containing transcription repressor VAL1-like isoform X1	B3 domain-containing protein Os07g0679700-like isoform X1	2.54579e-66	Prupe.4G190000.3	11300896	11310515	B3 DNA binding domain	NA	NA	NA
Pav_sc0002607.1_g170.1.mk	14311696	14314288	uncharacterized protein LOC103343148	putative polynucleotide adenylyltransferase	0	NA	NA	NA	NA	Nucleotidyltransferase domain containing protein, expressed (AHRD	Solyc06g082480.3	Solyc06g082480
Pav_sc0002607.1_g180.1.mk	14316614	14316981	NA	hypothetical protein PRUPE_6G332000	1.6034e-13	NA	NA	NA	NA	NA	NA	NA
Pav_sc0002607.1_g190.1.mk	14317454	14319634	uncharacterized protein LOC103326275	PREDICTED: uncharacterized protein LOC103326275	1.59184e-25	Prupe.4G190300.1	11335228	11337340	NA	NA	NA	NA
Pav_sc0002607.1_g200.1.br	14320312	14320887	hypothetical protein	TPA: polyprotein	2.03721e-29	NA	NA	NA	NA	NA	NA	NA
Pav_sc0002607.1_g210.1.mk	14329310	14340117	myosin-2 isoform X1	myosin-2 isoform X1	0	Prupe.4G190400.1	11355846	11366636	IQ motif, EF-hand binding site	Cytoplasmic dynein light chain (AHRD V1 *-*- D3BU56_POLPA);	Solyc07g063180.2	Solyc07g063180
Pav_sc0002607.1_g220.1.mk	14340830	14342601	hypothetical protein	chlorophyll a-b binding protein 13, chloroplastic	2.3378e-127	Prupe.4G190500.1	11367294	11369253	Chlorophyll A-B binding protein, plant	Nucleolar GTP-binding protein 2 (AHRD V1 **** B6TMG1_MAIZE); contains	Solyc07g063270.2	Solyc07g063270
Pav_sc0002607.1_g230.1.mk	14344890	14347258	(-)-germacrene D synthase-like	(-)-germacrene D synthase-like	3.1887e-59	Prupe.4G190700.1	11377002	11380266	Terpene synthase, N-terminal domain	NA	NA	NA
Pav_sc0002607.1_g240.1.br	14347360	14350062	terpene synthase	(-)-germacrene D synthase-like	1.23593e-144	Prupe.4G191000.1	11423113	11426902	Terpene synthase, N-terminal domain	NA	NA	NA
Pav_sc0002607.1_g250.1.mk	14351343	14354142	(-)-alpha-pinene synthase-like isoform X2	(-)-alpha-pinene synthase-like	0	Prupe.4G194500.1	11819823	11822307	Terpene synthase, N-terminal domain	NA	NA	NA
Pav_sc0002607.1_g260.1.br	14360018	14360293	NA	hypothetical protein PRUPE_3G234200	2.96273e-17	NA	NA	NA	NA	NA	NA	NA
Pav_sc0002607.1_g270.1.mk	14367751	14368361	(-)-germacrene D synthase-like	(-)-germacrene D synthase-like	3.67014e-93	Prupe.4G190700.1	11377002	11380266	Terpene synthase, N-terminal domain	NA	NA	NA
Pav_sc0002607.1_g280.1.br	14379137	14379394	(-)-germacrene D synthase-like	(-)-germacrene D synthase-like	2.78389e-26	NA	NA	NA	NA	NA	NA	NA
Pav_sc0002607.1_g300.1.mk	14398109	14405878	double-strand break repair protein MRE11	double-strand break repair protein MRE11	7.9682e-72	Prupe.4G191100.4	11471084	11480883	DNA repair protein Mre11	DUF616 family protein (AHRD V3.3 *** G7IPT3_MEDTR)	Solyc02g078180.3	Solyc02g078180
Pav_sc0001846.1_g010.1.br	14420493	14427457	double-strand break repair protein MRE11	double-strand break repair protein MRE11 isoform X1	0	Prupe.4G191100.2	11469351	11480927	DNA repair protein Mre11	Double-strand break repair protein MRE11 (AHRD V3.3 *** MRE11_ARATH)	Solyc09g009340.2	Solyc09g009340
Pav_sc0001846.1_g020.1.mk	14443435	14448818	cyclic nucleotide-gated ion channel 4	cyclic nucleotide-gated ion channel 4	0	Prupe.4G191200.1	11497096	11502667	Cyclic nucleotide-binding domain	Cyclic nucleotide-gated ion channel, putative (AHRD V3.3 ***	Solyc12g005400.2	Solyc12g005400
Pav_sc0001846.1_g030.1.mk	14449498	14450434	dynein light chain LC6, flagellar outer arm	dynein light chain 2, cytoplasmic	3.75087e-75	Prupe.4G191300.1	11505162	11506010	Dynein light chain, type 1/2	Mucin-like protein (AHRD V3.3 *** Q8S2G4_ORYSJ)	Solyc05g056510.3	Solyc05g056510
Pav_sc0001846.1_g040.1.mk	14452821	14454734	uncharacterized protein LOC103326285	Thioredoxin-like fold containing protein	0	Prupe.4G191500.1	11513082	11515147	Protein of unknown function DUF1223	NA	NA	NA
Pav_sc0001846.1_g050.1.mk	14454676	14457287	vesicle-associated protein 4-1	vesicle-associated protein 4-1-like	4.42069e-158	Prupe.4G191600.1	11515223	11517660	MSP domain	embryo defective 2737 (AHRD V3.3 *** AT5G53860.2)	Solyc12g013890.2	Solyc12g013890
Pav_sc0001846.1_g060.1.br	14459465	14459704	hypothetical protein	protein PXR1-like	2.96979e-34	Prupe.4G191700.1	11520656	11520895	NA	NA	NA	NA
Pav_sc0001846.1_g070.1.br	14459820	14460020	NA	hypothetical protein PRUPE_4G191700	1.16568e-08	Prupe.4G191700.1	11520656	11520895	NA	NA	NA	NA
Pav_sc0001846.1_g080.1.br	14462851	14463120	putative wound-induced protein	putative wound-induced protein	1.87088e-44	Prupe.4G191800.1	11523489	11524352	Protein of unknown function wound-induced	NA	NA	NA
Pav_sc0001846.1_g090.1.mk	14466071	14471335	diacylglycerol kinase 5-like	diacylglycerol kinase 5-like isoform X1	0	Prupe.4G191900.3	11525971	11531164	Diacylglycerol kinase, accessory domain	Vacuolar protein sorting protein 25 (AHRD V1 ***- B6SHU1_MAIZE);	Solyc08g076130.2	Solyc08g076130
Pav_sc0000124.1_g210.1.br	14501889	14505839	transcription factor MYB34	transcription factor MYB102-like	0	Prupe.4G192000.1	11547314	11549254	SANT/Myb domain	S-adenosyl-L-methionine:carboxyl methyltransferase family protein	Solyc07g064990.3	Solyc07g064990
Pav_sc0000124.1_g200.1.mk	14509009	14515630	uncharacterized aarF domain-containing protein kinase At1g71810, chloroplastic-like	ABC1 family protein YPL109C, mitochondrial-like isoform X1	3.91065e-148	Prupe.4G192100.6	11555933	11560379	UbiB domain	Branched-chain amino acid aminotransferase-like (AHRD V1 ****	Solyc07g062810.2	Solyc07g062810
Pav_sc0000124.1_g190.1.mk	14519876	14528410	ubiquitin carboxyl-terminal hydrolase 14	ubiquitin carboxyl-terminal hydrolase 14	0	Prupe.4G192200.1	11563411	11571968	Ubiquitin-associated domain/translation elongation factor EF-Ts, N-terminal	3(2),5-bisphosphate nucleotidase HAL2 (AHRD V3.3 ***	Solyc02g078860.3	Solyc02g078860
Pav_sc0000124.1_g180.1.mk	14529678	14531942	uncharacterized protein DDB_G0271670-like	uncharacterized protein LOC110749051 isoform X1	0	Prupe.4G192300.1	11572949	11576514	NA	NA	NA	NA
Pav_sc0000124.1_g170.1.mk	14534795	14540079	tRNA (guanine(37)-N1)-methyltransferase 1	tRNA (guanine(37)-N1)-methyltransferase 1	0	Prupe.4G192400.1	11576801	11582717	tRNA (guanine(37)-N(1))-methyltransferase, eukaryotic	NA	NA	NA
Pav_sc0000124.1_g160.1.mk	14544473	14546668	hypothetical protein	protein sporocyteless	0	Prupe.4G192500.1	11586236	11588459	Plant transcription factor NOZZLE	NA	NA	NA
Pav_sc0000124.1_g150.1.mk	14554879	14558625	uncharacterized protein C167.05-like isoform X1	universal stress protein PHOS32-like isoform X1	1.29735e-109	Prupe.4G192600.2	11592989	11596639	Universal stress protein A	NA	NA	NA
Pav_sc0000124.1_g140.1.mk	14560239	14561009	transcriptional regulator IFH1	transcriptional regulator IFH1	2.45152e-62	Prupe.4G192700.2	11597413	11600453	Zinc finger, B-box	NA	NA	NA
Pav_sc0000124.1_g130.1.mk	14565929	14566330	calcium-binding protein PBP1	calcium-binding protein PBP1-like	4.04163e-92	Prupe.4G192800.1	11606234	11607418	EF-hand domain	NA	NA	NA
Pav_sc0000124.1_g110.1.mk	14575143	14616823	cellulose synthase-like protein G2	cellulose synthase-like protein G2 isoform X2	0	Prupe.4G193000.1	11627434	11632547	Cellulose synthase	NA	NA	NA
Pav_sc0000124.1_g120.1.mk	14587418	14587678	NA	S-receptor-like serine/threonine-protein kinase	9.9658e-11	NA	NA	NA	NA	NA	NA	NA
Pav_sc0000124.1_g100.1.mk	14623100	14624591	G-type lectin S-receptor-like serine/threonine-protein kinase SD1-1 isoform X3	G-type lectin S-receptor-like serine/threonine-protein kinase At4g27290 isoform X1	0	Prupe.4G193200.1	11635072	11638434	Protein kinase domain	NA	NA	NA
Pav_sc0000124.1_g060.1.mk	14631526	14654344	G-type lectin S-receptor-like serine/threonine-protein kinase At4g27290	G-type lectin S-receptor-like serine/threonine-protein kinase At4g27290 isoform X1	0	Prupe.4G193600.1	11651311	11655031	Protein kinase domain	Ribosomal protein L11 methyltransferase-like protein (AHRD V1 ****	Solyc07g062930.2	Solyc07g062930
Pav_sc0000124.1_g090.1.br	14631749	14635139	G-type lectin S-receptor-like serine/threonine-protein kinase SD1-1 isoform X3	G-type lectin S-receptor-like serine/threonine-protein kinase At4g27290 isoform X1	0	Prupe.4G193300.1	11640072	11643903	Protein kinase domain	Clade XVII lectin receptor kinase (AHRD V3.3 *** K4D030_SOLLC)	Solyc10g047680.2	Solyc10g047680
Pav_sc0000124.1_g070.1.br	14646801	14647070	G-type lectin S-receptor-like serine/threonine-protein kinase At4g27290	G-type lectin S-receptor-like serine/threonine-protein kinase At4g27290	4.16013e-59	Prupe.4G193600.2	11651312	11655030	Protein kinase domain	Peroxisomal membrane 22 kDa (Mpv17/PMP22) family protein (AHRD V3.3	Solyc10g008500.3	Solyc10g008500
Pav_sc0000124.1_g050.1.br	14656259	14657227	NA	NA	0	NA	NA	NA	NA	NA	NA	NA
Pav_sc0000124.1_g040.1.br	14660434	14662048	NA	NA	0	NA	NA	NA	NA	NA	NA	NA
Pav_sc0000124.1_g030.1.mk	14664017	14664400	NA	hypothetical protein PRUPE_4G193700	1.85127e-06	NA	NA	NA	NA	NA	NA	NA
Pav_sc0000124.1_g020.1.mk	14664460	14664870	hypothetical protein	cysteine-rich repeat secretory protein 38-like	1.203e-24	NA	NA	NA	NA	NA	NA	NA
Pav_sc0000124.1_g010.1.br	14665882	14666157	NA	NA	0	NA	NA	NA	NA	NA	NA	NA
Pav_sc0000269.1_g010.1.br	14676313	14678615	(-)-alpha-pinene synthase-like isoform X2	(-)-alpha-pinene synthase-like	0	Prupe.4G194500.1	11819823	11822307	Terpene synthase, N-terminal domain	NA	NA	NA
Pav_sc0000269.1_g020.1.br	14689223	14689462	NA	NA	0	NA	NA	NA	NA	NA	NA	NA
Pav_sc0000269.1_g040.1.br	14693647	14694159	probable LRR receptor-like serine/threonine-protein kinase At3g47570	PREDICTED: uncharacterized protein LOC107880402	6.33007e-73	NA	NA	NA	NA	NA	NA	NA
Pav_sc0000269.1_g050.1.br	14695041	14695337	uncharacterized protein LOC103339283	uncharacterized protein LOC110758113	2.02835e-30	NA	NA	NA	NA	NA	NA	NA
Pav_sc0000269.1_g060.1.br	14695483	14695995	probable LRR receptor-like serine/threonine-protein kinase At3g47570	PREDICTED: uncharacterized protein LOC107880402	6.33007e-73	NA	NA	NA	NA	NA	NA	NA
Pav_sc0000269.1_g070.1.br	14706779	14707228	NA	NA	0	NA	NA	NA	NA	NA	NA	NA
Pav_sc0000269.1_g100.1.br	14714046	14714539	terpene synthase	(-)-alpha-pinene synthase-like	4.03109e-83	Prupe.4G194700.1	11836855	11837494	Terpene synthase, metal-binding domain	Protein phosphatase 2C family protein (AHRD V3.3 *** AT4G28400.1)	Solyc07g053760.3	Solyc07g053760
Pav_sc0000269.1_g110.1.br	14714688	14715327	NA	putative disease resistance protein RGA4	1.26869e-17	NA	NA	NA	NA	NA	NA	NA
Pav_sc0000269.1_g120.1.mk	14718692	14720456	G-type lectin S-receptor-like serine/threonine-protein kinase At4g27290	G-type lectin S-receptor-like serine/threonine-protein kinase At4g27290	0	Prupe.4G194900.1	11856963	11861447	Protein kinase domain	Serine/threonine-protein kinase (AHRD V3.3 *** M1D081_SOLTU)	Solyc05g008310.3	Solyc05g008310
Pav_sc0000269.1_g160.1.br	14728893	14729557	uncharacterized protein LOC103342106	uncharacterized protein LOC110753935	3.64312e-60	NA	NA	NA	NA	NA	NA	NA
Pav_sc0000269.1_g170.1.br	14730098	14732225	hypothetical protein	PREDICTED: uncharacterized protein LOC103322750	2.28026e-69	NA	NA	NA	NA	NA	NA	NA
Pav_sc0000269.1_g180.1.br	14739254	14740975	NA	NA	0	NA	NA	NA	NA	NA	NA	NA
Pav_sc0000269.1_g190.1.mk	14750608	14750912	(-)-alpha-pinene synthase-like	(-)-alpha-pinene synthase-like	8.77288e-24	NA	NA	NA	NA	NA	NA	NA
Pav_sc0000269.1_g200.1.br	14764203	14764909	G-type lectin S-receptor-like serine/threonine-protein kinase At4g27290	G-type lectin S-receptor-like serine/threonine-protein kinase At4g27290 isoform X1	3.49222e-112	NA	NA	NA	NA	Nucleic acid-binding, OB-fold-like protein (AHRD V3.3 ***	Solyc10g008190.3	Solyc10g008190
Pav_sc0000269.1_g210.1.br	14766981	14772663	receptor-like serine/threonine-protein kinase SD1-6	G-type lectin S-receptor-like serine/threonine-protein kinase At4g27290 isoform X1	0	Prupe.4G195000.1	11871220	11874969	Protein kinase domain	Serine/threonine-protein kinase (AHRD V3.3 *** M1A1I5_SOLTU)	Solyc04g077280.3	Solyc04g077280
Pav_sc0000269.1_g300.1.mk	14769230	14836146	G-type lectin S-receptor-like serine/threonine-protein kinase At4g27290 isoform X1	G-type lectin S-receptor-like serine/threonine-protein kinase At4g27290 isoform X1	0	Prupe.4G195100.1	11880795	11890165	Protein kinase domain	Clade XVIII lectin receptor kinase (AHRD V3.3 *** K4B2I4_SOLLC)	Solyc01g106160.2	Solyc01g106160
Pav_sc0000269.1_g230.1.br	14785535	14788503	G-type lectin S-receptor-like serine/threonine-protein kinase At4g27290 isoform X1	G-type lectin S-receptor-like serine/threonine-protein kinase At4g27290 isoform X1	0	Prupe.4G195400.2	11916492	11920142	Protein kinase domain	transmembrane protein (AHRD V3.3 *** AT3G15110.1)	Solyc10g007120.3	Solyc10g007120
